# Supplementary material for: Quantitative Proteomic Analysis of the Response to Cold Stress in Jojoba, a Tropical Woody Crop
Source: Int J Mol Sci. 2019 Jan 9;20(2):243. doi: 10.3390/ijms20020243 (PMC6359463; doi:10.3390/ijms20020243)
Supplement: Supplementary file 1 [file ijms-20-00243-s001.zip]

Archive with 1 entries (1 files):
- supplementary material_0101.docx
